# Supplementary material for: Effect of Heat Stress on Some Physiological and Anatomical Characteristics of Rice (Oryza sativa L.) cv. KDML105 Callus and Seedling
Source: Biology (Basel). 2022 Oct 28;11(11):1587. doi: 10.3390/biology11111587 (PMC9687333; doi:10.3390/biology11111587)
Supplement: Supplementary file 1 [file biology-11-01587-s001.zip]

Archive with 1 entries (1 files):
- biology-1965635-supplementary.xlsx
