# Supplementary material for: Effect of Heat Stress on Some Physiological and Anatomical Characteristics of Rice (Oryza sativa L.) cv. KDML105 Callus and Seedling
Source: Biology (Basel). 2022 Oct 28;11(11):1587. doi: 10.3390/biology11111587 (PMC9687333; doi:10.3390/biology11111587)
Supplement: Supplementary file 1 [file biology-11-01587-s001.zip › biology-1965635-supplementary.xlsx]

## Sheet: Growth
Treatments	%Survival of Growth	Shoot length (cm)	Root length (cm)	Leaf number	Leaf length (cm)	Leaf width (cm)	Plant FW (g)	Plant DW (g)
Control 25 °C	100	26.375	5.175	6.75	13.625	0.2625	0.2633	0.047
	100	27.65	7.35	5.75	17.325	0.275	0.341	0.0653
	100	27.575	5.95	5.5	13.825	0.275	0.5173	0.07
35 °C	100	26.1	6.275	4	16.2	0.19	0.163	0.033
	100	26.35	6.75	4.25	16.4	0.195	0.1495	0.0275
	100	26.725	5.85	4.5	17.125	0.19	0.2048	0.0358
42 °C	100	24	4.05	4.25	6.95	0.215	0.1496	0.0353
	100	24.275	4.375	5	18.325	0.21	0.2045	0.0458
	100	24	5.15	5	17.775	0.2	0.2133	0.0435

## Sheet: Physiology
Treatments	SPAD unit	MDA (umol/mg FW)	ChA (mg/g tissue)	ChB (mg/g tissue)	Total Ch (mg/g tissue)	EL (%)
Control 25 °C	29.2	0.0258	0.181	0.0793	0.2603	27.1295
	29.15	0.0258	0.1815	0.0755	0.257	28.9855
	29.15	0.0258	0.181	0.0793	0.2603	28.5994
35 °C	23	0.0516	0.1343	0.0617	0.1979	40.6997
	23	0.0387	0.1305	0.0615	0.1919	40.2878
	29	0.1806	0.1267	0.0612	0.1859	39.751
42 °C	27.9	0.1935	0.117	0.0575	0.1724	44.5283
	27.7	0.2839	0.1187	0.0585	0.1771	44.8935
	27.9	0.4258	0.1225	0.0588	0.1832	44.7109

## Sheet: Anatomy
Treatments	Stomatal density	Stomatal width (um)	Stomatal length (um)	Long epidermis width (um)	Long epidermis length (um)	Short epidermis width (um)	Short epidermis length (um)
Control 25 °C	36	9.25944	11.5521	6.614	64.5503	5.95233	26.9843
	38	8.87356	10.8907	7.143	53.1747	5.95233	24.3387
	37	8.77433	11.2874	6.48167	61.111	5.95233	24.074
35 °C	35	10.4498	12.8748	7.53967	70.8993	6.08467	26.3223
	36	9.03889	12.7426	6.87833	58.201	7.275	29.2327
	32	10.3173	14.4621	7.14267	54.365	7.143	29.497
42 °C	41	8.73022	11.9047	6.87867	78.7037	6.217	28.5713
	45	8.642	10.9789	5.82	75.529	7.143	31.217
	32	9.25922	12.3899	7.143	63.0953	4.10033	25.529

## Sheet: Callus
Treatments	%Survival	Callus width (cm)	Callus length (cm)	Callus Fresh weight (mg)	Callus Dry weight (mg)
Control 25 °C	100	0.4	0.8	0.045	0.01
	100	0.3	0.7	0.007	0.002
	75	0.2	0.3	0.051	0.011
		0.5	0.7	0.029	0.007
		0.3	0.7	0.027	0.005
35 °C	75	0.5	1.9	0.078	0.016
	75	0.5	1	0.038	0.008
	50	0.5	0.6	0.05	0.01
		0.4	0.5	0.056	0.009
		0.4	0.8	0.052	0.011
42 °C	75	1	1.3	0.243	0.037
	75	0.6	1.1	0.05	0.008
	50	0.5	0.6	0.028	0.008
		0.3	0.5	0.015	0.005
		0.3	0.5	0.03	0.008
